# Supplementary material for: Misdiagnosis of constrictive pericarditis presenting with haemorrhagic pericardial effusion: a case report
Source: Eur Heart J Case Rep. 2019 May 10;3(2):ytz064. doi: 10.1093/ehjcr/ytz064 (PMC6601240; doi:10.1093/ehjcr/ytz064)
Supplement: ytz064_Supplementary_Video [file ytz064_supplementary_video.zip]

Archive with 3 entries (2 files):
- ytz064-suppl_data/
- ytz064-suppl_data/video 1.mp4
- ytz064-suppl_data/ytz064_Slide_Set.pptx
